# Supplementary material for: Chemical Composition of Newborn Piglets with Different Weights at Birth in Sows with a High Reproductive Performance
Source: Animals (Basel). 2024 May 4;14(9):1380. doi: 10.3390/ani14091380 (PMC11082942; doi:10.3390/ani14091380)
Supplement: Supplementary file 1 [file animals-14-01380-s001.zip]

Archive with 1 entries (1 files):
- animals-2991137-supplementary.pdf
